# Supplementary material for: Human Serum Albumin Nanoparticles as 3,6-Diazaphenothiazine Delivery System: Preparation and Interaction Studies
Source: Molecules. 2026 Jul 22;31(14):2541. doi: 10.3390/molecules31142541 (PMC13415044; doi:10.3390/molecules31142541)
Supplement: Supplementary file 1 [file molecules-31-02541-s001.zip]

Archive with 1 entries (1 files):
- molecules-4358016-supplementary.pdf
